# Supplementary material for: Relationship between small intestinal bacterial overgrowth and irritable bowel syndrome and the efficacy of rifaximin intervention: a systematic review and meta-analysis
Source: Front Microbiol. 2026 Mar 10;17:1780567. doi: 10.3389/fmicb.2026.1780567 (PMC13008935; doi:10.3389/fmicb.2026.1780567)
Supplement: Supplementary file 1 [file Table_1.xlsx]

## Sheet: 原始
No	Author	Study year	Region	Patients with IBS, N	IBS-D (n)	IBS-C (n)	IBS-M (n)	Criteria for IBS	Controls, N	Type of control	Mode of diagnosis of SIBO	SIBO in patients with IBS, n (%)	IBS-D (n,%)	IBS-C (n,%)	IBS-M (n,%)	SIBO in controls, n (%)
1	Pimentel M	2004	United States	111	NA	NA	NA	Rome I	15	Healthy controls	LBT	93(83.8)	NA	NA	NA	3(20)	Using the value of >20 ppm rise in H2 or CH4 in the first 90 min
2	Wallers and Valners(16)	2005	Canada	42	25	1	13	Rome II	20	Asymptomatic healthy females	LBT	4(9.5)	NA	NA	NA	6(30)	Using the value of >20 ppm rise in H2 in the first 90 min
3	Bratten et al.(8)	2008	United States	224	NA	NA	NA	Rome II	40	Healthy controls	LBT	166(74.1)	NA	NA	NA	34(85)
4	Scarpellini et al.(23)	2009	Italy	43	15	12	16	Rome II	56	Healthy controls	LBT	28(65.1)	NA	NA	NA	4(7.14)
5	Park et al.(34)	2009	Korea	38	27	3	8	Rome II	12	Healthy controls	LBT	7(18.4)	6(22.2)	1(33.3)	0	1(8.3)
6	Collin and Lin(26)	2010	United States	75	NA	NA	NA	Rome II	40	Healthy controls	LBT	68(90.7)	NA	NA	NA	14(35)
7	Park et al.(24)	2010	Korea	76	27	8	3	NA	40	Healthy controls	LBT	34(44.7)	6(22)	0	1(33)	16(40)
8	Zhao et al.(25)	2014	China	89	63	3	23	Rome III	13	Healthy controls	LBT	35(39.3)	29(13)	1(4.25)	5(14)	1(7.7)
9	Lupascu et al.(29)	2005	Italy	65	24	16	25	Rome II	102	Healthy controls	GBT	20(30.8)	8(33.3)	4(25)	6(24)	4(3.9)
10	Rana et al.(27)	2008	India	225	NA	NA	NA	Rome II	100	Healthy controls	GBT	25(11.1)	NA	NA	NA	1(1)
11	Parodi et al.(39)	2009	Italy	130	51	31	48	Rome III	70	Healthy controls	GBT	21(16.2)	11(21.6)	10(32.3)	14(29.8)	3(4.4)
12	Lombardo et al.(31)	2010	Italy	200	80	80	40	Rome III	50	Healthy controls	GBT	49(24.5)	NA	NA	NA	3(6)
13	Ghoshal et al.(35)	2010	India	149	20	122	7	Manning	51	Healthy controls	GBT	13(8.7)	2(10)	11(9.9)	0	1(2)
14	Rana et al.(38)⁹	2011	India	175	175	0	0	Rome II	150	Healthy controls	GBT	11(6.2)	11(6.2)	NA	NA	1(0.7)
15	Sachdeva et al.(30)	2011	India	59	27	11	27	Rome III	37	Healthy controls	GBT	14(23.7)	3(10.7)	1(9)	3(14.3)	1(2.7)
16	Abbasi et al.(36)	2014	Iran	107	36	12	59	Rome III	107	Healthy controls	GBT	40(37.4)	12(30)	3(7.5)	25(23.4)	13(12.1)
17	Moraru et al.(37)⁷	2014	Romania	331	105	35	101	Rome III	105	Healthy controls	GBT	105(31.7)	19(18.1)	7(34.3)	21(20)	7(6.6)
18	Galatola et al.(33)	1991	Italy	17	NA	NA	NA	Clinical diagnosis	18	Healthy controls	XBT	5(29.4)	NA	NA	NA	0
19	Schatz et al.(32)	2015	United States	124	NA	NA	NA	Clinical diagnosis	808	Patients with clinical symptoms suspicious for SIBO	XBT	77(62.1)	NA	NA	NA	436(54)
20	Grover et al.(28)	2008	United States	158	47	43	68	Rome II	34	Healthy controls	SBT	52(32.9)	16(30.8)	16(30.8)	20(38.5)	6(17.7)
21	Posserud et al.(19)	2007	Sweden	162	49	37	76	Rome II	62	Healthy controls	Jejunal culture, 10⁵ cfu/mL	10(6.2)	2(4.1)	3(8.1)	2(2.6)	1(3.9)
21	Posserud et al.(19)	2007	Sweden	162	49	37	76	Rome II	62	Healthy controls	Jejunal culture, 10³ cfu/mL	70(43.2)	-	-	-	3(11.6)
22	Choung et al.(18)	2011	United States	148	NA	NA	NA	Clinical diagnosis	527	Patients who underwent gastroscopy for symptom evaluation	DU culture, 10⁵ cfu/mL	3(2)	NA	NA	NA	51(9.7)
											DU culture, 10³ cfu/mL	11(7.4)	NA	NA	NA	51(9.7)
23	Pyleris et al.(20)	2012	Greece	112	35	19	58	-	208	Non-IBS sufferers	DU culture, 10⁵ cfu/mL	24(21.4)	-	-	-	11(5.3)
23	Pyleris et al.(20)	2012	Greece	112	35	19	58	-	208	Non-IBS sufferers	DU culture, 10³ cfu/mL	42(37.5)	21(33.8)	6(9.7)	15(24.2)	20(9.6)
24	Giamarellos-Bourboulis et al.(22)	2016	Greece	252	77	36	139	Rome II	645	Patients undergoing gastroscopy for investigation of dyspepsia, anemia, and PUO	DU culture, 10⁵ cfu/mL	54(21.4)	-	-	-	41(6.4)
24	Giamarellos-Bourboulis et al.(22)	2016	Greece	252	77	36	139	Rome II	645	Patients undergoing gastroscopy for investigation of dyspepsia, anemia, and PUO	DU culture, 10³ cfu/mL	93(36.9)	33(20.9)	8(5.1)	52(32.9)	65(10.1)
25	Ghoshal et al.(21)	2014	India	80	14	11	55	Rome III	10	Healthy controls	Proximal small bowel culture, 10⁵ cfu/mL	15(18.8)	6(40)	1(6.7)	8(53.3)	0
25											Proximal small bowel culture, 10³ cfu/mL	34(42.5)	-	-	-	0
	Yu X 2021	2021	China	127				Rome III	90	Healthy controls	呼气试验阳性	101				26
	Wu KQ	2019	China	60	60				60	Healthy controls	LBT	31				10

## Sheet: 治疗后效果
id	Author	Region	IBS-D (n)	IBS-C (n)	IBS-M (n)	not reported	Criteria for IBS	Course	Duration	Rifaximin	Patients with IBS, N	Treatment	Reduction	Post-treatment SIBO+		Criteria for SIBO
1	Zhuang X 2020							4 weeks	2 weeks	800 mg/day	78	45	20	25		LHBT
2	Moraru IG 2013							1 weeks	2 weeks	1200 mg/day	72	8	7	1
3	Cuoco L 2006						symptoms-based IBS diagnosis		2 weeks	1200 mg/day	96	23	19	4		GHT
4	Scarpellini E 2013									600 mg/day	50	33	21	12
5	Peralta S 2009						Rome II	4 weeks	1 week	1200 mg/day	97	54	28	26		BTLact
6	Parodi A 2009							40 days	10 days	1200 mg/day		24	17	7		重复
7	von Muhlenbrock C 2025								10 days	800 mg/day		27	16	11
8	García-Cedillo MF 2025						Rome IV	4 weeks	2 weeks	1200 mg/day		25	8	17		LHBT
9	Barkin JA 2019								2 weeks	1650 mg/day	443	53	28	25

## Sheet: 发病率数据
No	Author	Study year	Region	Patients with IBS, N	IBS-D (n)	IBS-C (n)	IBS-M (n)	Criteria for IBS	Controls, N	Type of control	Mode of diagnosis of SIBO	SIBO in patients with IBS, n (%)	SIBO in controls, n (%)
1	Pimentel M 2004	2004	United States	111	NA	NA	NA	Rome I	15	Healthy controls	LBT	93(83.8)	3(20)	Using the value of >20 ppm rise in H2 or CH4 in the first 90 min
2	Bratten JR 2008	2008	United States	180	NA	NA	NA	Rome II	34	Healthy controls	LBT	121	24	Using the value of >20 ppm rise in H2 the first 90 min
3	Scarpellini E 2009	2009	Italy	43	15	12	16	Rome II	56	Healthy controls	LBT	28(65.1)	4(7.14)	Using the value of >20 ppm rise in H2 or CH4 in the first 90 min
4	Park JH 2009	2009	Korea	38	27	3	8	Rome II	12	Healthy controls	LBT	7(18.4)	1(8.3)	a peak ＞20 ppm that occurred 15 min before the colonic peak; with an elevated fasting H2 and/or CH4 level (＞12-15 ppm)
5	Park JS 2010	2010	Korea	76	27	8	3	NA	40	Healthy controls	LBT	34(44.7)	16(40)
6	Zhao J 2014	2014	China	89	63	3	23	Rome III	13	Healthy controls	LBT	35(39.3)	1(7.7)
7	Lupascu A 2005	2005	Italy	65	24	16	25	Rome II	102	Healthy controls	GBT	20(30.8)	4(3.9)
8	Rana SV 2008	2008	India	225	NA	NA	NA	Rome II	100	Healthy controls	GBT	25(11.1)	1(1)
9	Parodi A 2009	2009	Italy	130	51	31	48	Rome III	70	Healthy controls	GBT	21(16.2)	3(4.4)
10	Ghoshal UC 2010	2010	India	129				Manning	51	Healthy controls	GBT	11	1
11	Rana SV 2012	2011	India	175	175	0	0	Rome II	150	Healthy controls	LBT	60	45
				175					150		GBT	11	1
12	Sachdeva S 2011	2011	India	59	27	11	27	Rome III	37	Healthy controls	GBT	14(23.7)	1(2.7)
13	Abbasi MH 2015	2014	Iran	107	36	12	59	Rome III	107	Healthy controls	GBT	40(37.4)	13(12.1)
14	Moraru IG 2014	2014	Romania	331	105	35	101	Rome III	105	Healthy controls	GBT	105(31.7)	7(6.6)
15	Grover M 2008	2008	United States	158	47	43	68	Rome II	34	Healthy controls	SBT	52(32.9)	6(17.7)
16	Posserud I 2007	2007	Sweden	162	49	37	76	Rome II	62	Healthy controls	Jejunal culture, 10⁵ cfu/mL	10(6.2)	1(3.9)
										Healthy controls	Jejunal culture, 10³ cfu/mL	70(43.2)	3(11.6)
17	Pyleris E 2012	2012	Greece	112	35	19	58	-	208	Non-IBS sufferers	DU culture, 10⁵ cfu/mL	24(21.4)	11(5.3)
										Non-IBS sufferers	DU culture, 10³ cfu/mL	42(37.5)	20(9.6)
18	Ghoshal UC 2014	2014	India	80	14	11	55	Rome III	10	Healthy controls	Proximal small bowel culture, 10⁵ cfu/mL	15(18.8)	0
											Proximal small bowel culture, 10³ cfu/mL	34(42.5)	0
19	Yu X 2021	2021	China	127				Rome III	90	Healthy controls	呼气试验阳性	101	26
20	Wu KQ	2019	China	60	60				60	Healthy controls	LBT	31	10

## Sheet: 分析用数据
No	Author	IBS	Cn	IBS.s	Cn.s	subgroup	Mode of diagnosis of SIBO				id	Author	Treatment	effective	subgroup	Rifaximin
1	Pimentel M 2004	111	15	93	3	LBT	Lactulose				1	Zhuang X 2020	45	20	low	800 mg/day
3	Scarpellini E 2009	43	56	28	4	LBT	Lactulose				2	Moraru IG 2013	8	7	mediun-high	1200 mg/day
4	Park JH 2009	38	12	7	1	LBT	Lactulose				3	Cuoco L 2006	23	19	mediun-high	1200 mg/day
5	Park JS 2010	76	40	34	16	LBT	Lactulose				4	Scarpellini E 2013	33	21	low	600 mg/day
6	Zhao J 2014	89	13	35	1	LBT	Lactulose				5	Peralta S 2009	54	28	mediun-high	1200 mg/day
7	Lupascu A 2005	65	102	20	4	GBT	Glucose				6	Parodi A 2009	24	17	mediun-high	1200 mg/day
8	Rana SV 2008	225	100	25	1	GBT	Glucose				7	von Muhlenbrock C 2025	27	16	low	800 mg/day
9	Parodi A 2009	130	70	21	3	GBT	Glucose				8	García-Cedillo MF 2025	25	8	mediun-high	1200 mg/day
10	Ghoshal UC 2010	129	51	11	1	GBT	Glucose				9	Barkin JA 2019	53	28	mediun-high	1650 mg/day
11	Rana SV 2012	175	150	60	45	LBT	Lactulose
11	Rana SV 2012	175	150	11	1	GBT	Glucose
12	Sachdeva S 2011	59	37	14	1	GBT	Glucose
13	Abbasi MH 2015	107	107	40	13	GBT	Glucose
14	Moraru IG 2014	331	105	105	7	GBT	Glucose
15	Grover M 2008	158	34	52	6	SBT	Sucrose
16	Yu X 2021	127	90	101	26	LBT	Lactulose
17	Wu KQ	60	60	31	10	LBT	Lactulose
18	Zhuang X 2020
19	Moraru IG 2013
20	Cuoco L 2006
21	Scarpellini E 2013
22	Peralta S 2009
23	Parodi A 2009
24	von Muhlenbrock C 2025
25	García-Cedillo MF 2025
26	Barkin JA 2019
